# Supplementary material for: Ribosome Pausing Negatively Regulates Protein Translation in Maize Seedlings during Dark-to-Light Transitions
Source: Int J Mol Sci. 2024 Jul 22;25(14):7985. doi: 10.3390/ijms25147985 (PMC11277263; doi:10.3390/ijms25147985)
Supplement: Supplementary file 1 [file ijms-25-07985-s001.zip]

Archive with 19 entries (19 files):
- FigureS1.pdf
- FigureS10.pdf
- FigureS11.pdf
- FigureS2.pdf
- FigureS3.pdf
- FigureS4.pdf
- FigureS5.pdf
- FigureS6.pdf
- FigureS7.pdf
- FigureS8.pdf
- FigureS9.pdf
- Table S1.pdf
- Table S2.pdf
- Table S3.pdf
- Table S4.pdf
- Table S5.pdf
- Table S6.pdf
- Table S7.pdf
- Table S8.pdf
